# Supplementary material for: Untargeted metabolomic analysis in cats with naturally occurring inflammatory bowel disease and alimentary small cell lymphoma
Source: Sci Rep. 2021 Apr 28;11:9198. doi: 10.1038/s41598-021-88707-5 (PMC8080598; doi:10.1038/s41598-021-88707-5)
Supplement: Supplementary file 1 — Supplementary Information [file 41598_2021_88707_MOESM1_ESM.xlsx]

## Sheet: ScaledImData
Database	Cat number	Age	Sex	Breed	BW	BCS	FCEAI	Status	(3'-5')-adenylyladenosine	(3'-5')-adenylyluridine	(N(1) + N(8))-acetylspermidine	1-(1-enyl-oleoyl)-GPE (P-18:1)	1-(1-enyl-palmitoyl)-2-oleoyl-GPC (P-16:0/18:1)	1-(1-enyl-palmitoyl)-GPE (P-16:0)	1-(1-enyl-stearoyl)-2-arachidonoyl-GPE (P-18:0/20:4)	1-(1-enyl-stearoyl)-2-linoleoyl-GPE (P-18:0/18:2)	1-(1-enyl-stearoyl)-GPE (P-18:0)	1,2,3-benzenetriol sulfate (2)	1,2-dilinolenoyl-galactosylglycerol (18:3/18:3)	1,2-dilinoleoyl-digalactosylglycerol (18:2/18:2)	1,2-dilinoleoyl-galactosylglycerol (18:2/18:2)	1,2-dilinoleoyl-GPC (18:2/18:2)	1,2-dipalmitoyl-GPC (16:0/16:0)	10-heptadecenoate (17:1n7)	10-hydroxydecanoic acid	10-hydroxystearate	10-nonadecenoate (19:1n9)	11-ketoetiocholanolone sulfate	12,13-DiHOME	12-dehydrocholate	12-methyltridecanoate (i14:0)	13-HODE + 9-HODE	13-methylmyristate (i15:0)	15-methylpalmitate (i17:0)	17-methylstearate (i19:0)	1-arachidonoyl-GPE (20:4n6)	1-arachidonylglycerol (20:4)	1-carboxyethylisoleucine	1-carboxyethylleucine	1-carboxyethylphenylalanine	1-carboxyethyltyrosine	1-carboxyethylvaline	1-dihomo-linolenylglycerol (20:3)	1-dihomo-linoleoylglycerol (20:2)	1-docosahexaenoylglycerol (22:6)	1H-quinolin-2-one	1-linolenoylglycerol (18:3)	1-linoleoyl-2-arachidonoyl-GPC (18:2/20:4n6)	1-linoleoylglycerol (18:2)
CAS										3051-84-1												998-06-1	63-89-8	29743-97-3	1679-53-4		73033-09-7		263399-35-5	2458-08-4;2458-08-4	2724-57-4		2485-71-4		2724-59-6		35474-99-8									59-31-4	124151-74-2		2277-28-3
PUBCHEM									94231	112074					9547058				5282287		6535011	5288075	452110	5312435	74300	9561835	5312513		10236635	94235	520298	43013	151014	17903417	3083779	42607465	5282281									6038	53480978		5283469
KEGG																			C13871						C02774				C14829								C13857									C06415
HMDB															HMDB05779	HMDB11376						HMDB08138	HMDB00564	HMDB60038		HMDB37396	HMDB13622		HMDB04705	HMDB00400					HMDB37397	HMDB11517	HMDB11549								HMDB11587		HMDB11569	HMDB08147
	1	9	MN	DSH	4.43	5	0	healthy	0.4465	0.2554	0.1844	0.2659	0.6004	0.2322	0.1482	0.1762	0.1699	0.1655	0.1773	0.0832	0.0646	0.2662	0.5394	2.4166	0.5923	1.4124	4.8373	0.2123	0.5762	0.1892	0.115	0.64	4.7661	5.7563	2.9085	0.2447	0.5219	0.2048	1.0095	1.0265	0.3777	0.5744	0.4331	0.5848	0.1149	1	2.2273	0.2311	2.248
	2	11	FS	DSH	3.87	5	0	healthy	0.6735	0.6615	2.9742	0.2659	0.6004	0.2996	3.6106	1.0302	1.526	0.7215	0.1773	0.0832	0.0646	1.2329	0.8968	0.2939	2.4795	0.4426	0.4629	0.1916	1.3193	0.9987	0.7607	0.5242	0.8559	0.943	1	0.2447	0.2712	0.3934	1.3764	1.8372	0.7506	0.693	0.1746	0.2691	0.1149	1	0.1432	0.2488	0.6014
	3	7	MN	DSH	6.35	6	0	healthy	0.7524	0.5064	0.0077	0.2659	0.6004	0.4034	0.5167	0.4589	0.422	0.1655	0.1773	0.0832	0.0646	0.7281	1.0743	0.3139	0.6606	0.1032	0.1899	0.7235	0.8275	0.4148	2.2662	0.4371	1.4469	0.7554	0.8926	0.2447	0.2712	0.2048	0.6231	0.3147	0.3777	0.3669	0.1746	0.2691	0.1149	1	0.1751	0.2311	0.4011
	4	3	MN	DSH	4.75	5	0	healthy	1.3001	0.8631	1.4495	0.2659	0.6004	0.2193	0.1482	0.1762	0.2228	0.5702	0.1773	0.4003	0.8481	1.0175	0.3657	0.2445	1.3039	0.1296	0.1771	0.1916	2.7539	0.4672	0.7323	0.8523	0.4611	0.3173	0.5134	0.2447	0.2712	0.2048	0.492	0.6045	0.3777	0.3669	0.1746	0.2691	0.1149	1	0.046	0.2311	0.4537
	5	9	MN	Siamese Mix	5.8	5	0	healthy	1.0874	0.9413	0.229	0.3603	0.6004	0.4069	0.1482	0.1762	0.5987	0.1655	0.1773	1	0.8427	1.8806	0.6692	0.294	0.9516	0.1419	0.125	0.1916	1.4677	8.9786	2.002	0.4122	0.745	0.261	0.2808	0.2447	0.2712	0.2048	0.2898	0.3147	0.3777	0.3669	0.1746	0.2691	0.1149	1	0.151	0.2311	0.2015
	6	8	MN	DSH	6.47	9	0	healthy	0.1983	0.2554	1.3013	0.3378	0.6004	0.8415	1.0994	0.1762	0.9863	1.2785	0.1773	2.6784	1.5676	8.6258	1.1843	0.6288	1.0215	0.7792	0.704	0.1997	0.81	10.8371	1.485	0.9001	1.422	0.4629	0.3864	0.4758	0.2712	0.2048	0.2898	0.3147	0.5915	0.3669	0.1746	0.2966	0.1149	1	0.4021	0.2311	0.9123
	7	12	MN	DSH	5.89	7	0	healthy	1.362	1.1749	1.4929	0.2659	0.6004	0.2251	1	0.1762	0.8627	0.1655	0.1773	0.0832	0.0646	0.3292	0.6707	0.1675	0.8941	0.1616	0.1525	0.1916	1.1378	0.3628	0.4891	0.4405	0.3401	0.5156	0.4335	0.2447	0.2712	0.2048	0.8915	1.4257	0.3777	0.4294	0.1746	0.2691	0.1149	1	0.046	0.2311	0.2654
	8	10	FS	DSH	7.95	9	0	healthy	3.0267	3.2454	0.2548	0.6482	0.7249	0.8104	7.0344	5.1971	5.8285	0.1655	0.1773	0.6002	0.5981	4.0225	6.0835	1.0492	0.3834	0.4239	1.473	1.3601	0.5822	47.5845	1.4194	0.2583	1.24	1.7752	2.7417	0.2447	0.3903	0.3276	0.4073	0.4332	0.9515	1.5622	0.4584	0.788	0.1149	1	0.321	1	1.3209
	9	8	FS	DSH	4.6	6	0	healthy	0.1983	0.2554	0.1787	0.2659	0.6004	0.7061	0.1482	0.1762	0.1699	0.1655	0.1773	0.0832	0.0646	0.2399	0.3469	0.2036	0.3834	0.0616	0.2625	34.5508	0.5548	0.269	0.6138	0.3515	0.3963	0.5353	0.7318	0.2447	0.2712	0.2048	0.4351	0.3147	0.3777	0.3669	0.1746	0.2691	0.1149	1	0.046	0.2311	0.2365
	10	8	MN	DSH	5.33	5	0	healthy	0.2586	0.2554	0.4421	0.2659	0.6004	0.3143	0.9896	0.1762	0.4023	0.1655	0.1773	0.0832	0.0646	0.8998	1.0006	0.1825	1.084	0.0828	0.1927	0.1916	1.8711	0.1887	0.7006	0.7713	0.5991	0.5192	0.4891	0.2447	0.2712	0.2048	0.647	0.3147	0.3777	0.3669	0.1746	0.2691	0.1149	1	0.046	0.2404	0.3445
	11	12	MN	DSH	5.7	5	0	healthy	0.4317	0.3263	1.0351	0.8349	0.6004	0.8545	0.1482	0.1762	0.564	0.1655	0.1773	0.0832	0.0646	0.4513	0.2938	1.59	1.1358	2.2685	1.159	6.024	1.663	0.6548	0.115	0.9583	0.9855	1.2836	0.581	0.2447	0.2712	0.2048	1.0813	0.6106	0.6922	0.3669	0.1746	0.2691	0.1149	1	0.046	0.2311	0.1172
	12	8	MN	DSH	6.3	6	0	healthy	0.1983	0.2554	0.0077	0.2659	0.6004	0.1855	1.1275	0.4987	0.8104	0.1655	0.1773	0.0832	0.0646	0.3848	1.4498	0.2625	4.1389	0.1779	0.2107	0.1916	1.0119	0.2856	0.4308	1.3896	0.4065	0.3734	0.3924	0.2447	0.2712	0.2048	0.3845	0.6565	0.3777	0.3669	0.1746	0.2691	0.1149	1	0.046	0.2311	0.3969
	13	15	FS	DSH	5.16	6	0	healthy	0.1983	0.2554	0.1212	0.2659	0.6004	0.1855	0.2696	0.1762	0.2763	0.1655	0.1773	0.0832	0.0646	1.8142	0.7691	1	0.3834	0.49	0.6266	4.0492	0.5216	0.1375	1.2402	0.589	1.986	1.3397	0.6921	0.2447	0.5412	0.2048	3.4216	3.5025	0.3777	0.7673	0.598	1.1485	0.6701	1	1.3429	0.2311	4.8542
	14	8	FS	DSH	4.36	5	0	healthy	1	1.0575	0.0738	0.8239	0.6004	1.3047	0.3054	0.1762	1.6376	0.1655	0.1773	0.0832	0.0646	3.3771	1.7446	0.6057	0.7153	0.1649	0.7387	0.2426	0.8801	9.6063	0.8447	0.4831	0.8444	1.2792	1.5822	0.2447	0.2712	0.2549	0.61	0.5315	1	0.7129	0.1746	0.2691	0.1149	1	1.5149	0.2311	3.9883
	15	13	FS	DMH	3.06	5	4	IBD	0.9614	0.6758	0.4194	1.3203	0.6004	1.3684	2.0085	0.3	2.49	9.8255	0.1773	0.0832	0.0646	0.7142	0.1221	0.2393	1.4283	0.4191	0.2457	0.1916	5.772	294.844	1	1.0892	0.5456	0.2963	0.3293	0.2447	0.2712	0.7637	0.9751	0.6222	4.2476	1.7882	0.1746	0.2691	0.1149	1	0.1494	0.2311	0.1569
	16	7	MN	DSH	2.88	3	6	IBD	2.0538	1.4888	0.6713	0.2659	0.6004	0.1855	0.1482	0.1762	1.0978	0.1655	0.598	1.3274	2.8037	11.8392	2.9359	0.8489	0.3834	0.4643	1.4333	5.1023	1.2665	7.8558	0.115	1.4548	0.7122	1.1233	1.0186	0.2447	1	0.2048	0.2898	0.3147	0.3777	0.3669	0.6656	1.8194	1.0865	1	2.3868	0.2311	6.086
	17	6	FS	DSH	4.6	5	10	IBD	0.1983	0.2554	0.0077	0.2659	0.6004	0.1855	0.2557	0.1762	0.3694	0.1655	0.1773	0.0832	0.0646	0.123	0.6008	3.119	0.3834	1.2119	5.9772	0.3764	0.4711	1.0516	0.115	0.2955	8.5638	14.2868	9.3645	0.2447	0.8252	0.2048	0.8402	0.73	0.3777	0.9873	0.684	0.2691	0.1149	1	0.5621	0.2311	0.8657
	18	16	FS	Mix	4.8	7	6	IBD	5.5577	5.5248	2.8549	1.9752	0.7051	5.808	3.3248	0.57	17.2389	0.1655	0.1773	1.9985	1.1519	2.3616	28.0975	5.2605	0.4891	2.4863	13.156	4.179	0.2474	11.4964	0.115	1.0554	0.8908	1.8576	2.0145	12.027	18.8532	1.0034	3.3403	3.6807	0.8366	6.2689	5.5808	5.0311	0.3496	1	0.3254	14.4877	2.4674
	19	13	MN	DSH	5.41	4	11	IBD	0.1983	0.2554	0.0176	0.468	0.6004	0.1855	0.5139	0.1762	0.4166	0.1655	0.1773	0.0832	0.0646	0.867	0.631	1.562	0.5839	0.8675	0.8773	0.1916	1.4175	1.1512	0.115	0.5335	4.0063	4.9288	1.5659	0.2447	0.2712	0.2048	0.2898	0.6696	0.3777	0.3669	0.1746	0.2691	0.1149	1	0.1705	0.2311	0.3577
	20	6	MN	DSH	4.6	5	3	IBD	4.6787	4.1363	1.6939	1.1478	0.6004	2.3438	0.1482	0.1762	0.5141	0.307	0.1773	0.9478	0.0646	0.548	0.1221	1.0107	0.5411	2.2754	0.7306	3.0387	1.37	0.1724	0.115	1.4193	1.033	0.5956	0.6987	0.2447	0.2712	0.2048	0.7077	0.8846	0.3777	0.3669	0.1746	0.2691	0.1149	1	0.2179	0.2311	0.504
	21	2	MN	DSH	4.61	4	6	IBD	0.1983	0.6495	0.378	0.543	0.6004	0.5418	7.418	3.5287	4.7244	8.8759	0.1773	0.1033	0.0646	4.5016	2.4997	0.1249	1.2819	0.307	0.188	0.2184	5.42	10.1259	0.115	2.7569	0.0157	0.2141	0.3921	0.2447	0.2712	28.0567	99.3207	80.7026	45.1193	145.622	0.1746	0.2691	0.1149	1	0.046	3.7228	0.1246
	22	2	FS	DMH	3.44	4	10	IBD	2.1039	1.5697	2.4763	0.7905	0.6004	1.2223	1.6545	0.3996	1.2326	0.1655	0.1773	0.1805	0.3149	1.29	2.1801	0.434	0.3834	0.6931	0.435	1.2765	0.7996	0.7614	1.1507	0.7233	1	0.6153	0.4602	0.3786	0.2712	0.2048	0.9905	2.7163	0.3777	0.4363	0.1746	0.2691	0.1149	1	0.046	1.825	0.4747
	23	7	MN	DLH	2.49	3	8	IBD	13.4571	9.7406	5.6506	22.181	15.1051	13.8762	36.1763	30.9331	119.503	0.1655	0.1773	0.1588	0.0646	3.9257	23.4102	26.1843	1.3037	9.2465	87.6321	0.1916	0.8025	62.7603	0.115	1.6867	6.7755	16.8912	41.7687	1	5.3426	0.2048	2.7797	1.32	0.3777	1.0127	4.0892	11.5263	0.1149	1	0.046	3.8243	1.2503
	24	8	MN	DLH	4.99	3	8	IBD	0.5036	0.342	0.8657	0.8522	0.6004	0.1855	0.1482	0.1762	0.1699	0.1655	0.1773	0.1236	0.2463	1.119	0.1473	7.7994	0.7066	5.2085	18.6297	0.1916	1	0.6847	0.115	1.5439	2.3879	21.3369	14.6821	0.2447	1.7795	0.2048	0.3217	0.552	0.3777	0.4885	4.123	1.3866	0.5683	1	3.7022	0.2311	9.8484
	25	10	MN	DSH	4.9	4	5	IBD	0.5344	0.2554	0.8892	5.2601	0.6004	1.5005	0.1482	0.1762	2.0307	24.6999	0.1773	0.0832	0.0646	0.3148	0.2602	1.0731	4.9091	0.9063	0.4928	0.1916	4.6135	10.1931	1.7658	1.3768	1.1471	0.4504	0.6034	0.2447	0.2712	0.2048	0.2898	0.3147	0.3777	0.3669	0.1746	0.2691	0.1149	1	0.1665	0.2311	0.1607
	26	12	MN	DSH	5.24	6	10	SCL	0.1983	0.2554	0.0077	0.2659	0.6004	0.1855	0.9016	0.9698	1.9746	2.48	0.1773	0.0832	0.0646	2.7389	0.7612	0.1736	0.809	0.214	0.3477	0.1916	2.6951	36.4356	0.115	1.3133	0.0447	0.3127	0.6155	0.2447	0.6579	24.6806	83.2471	73.8158	23.1132	93.7015	0.1746	0.2692	0.7564	1	0.5594	0.356	1.0842
	27	14	FS	DSH	3.62	5	3	SCL	0.9146	0.529	0.1991	1.866	0.6004	0.1855	0.1482	0.1762	0.4183	0.1655	0.1773	2.0515	1.6308	0.5287	1.2673	1.688	0.6487	1.735	1.4975	13.074	1.694	6.4585	0.115	1.2298	0.2498	0.5223	0.4254	0.2447	0.2712	0.9966	1.7275	1.2639	0.3777	4.7237	0.1746	0.2691	0.1149	1	0.046	1.5862	0.1485
	28	15	FS	DSH	2.86	4	5	SCL	0.1983	0.2554	2.8896	0.2738	0.6004	0.1855	0.1482	0.1762	0.3073	0.1655	0.1773	0.0832	0.0646	0.123	0.1221	0.8213	1.454	2.3437	0.481	0.1916	0.6266	0.171	1.1129	1.1619	1.3612	0.8305	0.5824	0.2447	0.2712	0.2048	0.2898	0.3147	0.3777	0.3669	0.1746	0.2691	0.1149	1	0.0731	0.2311	0.1447
	29	11	MN	DLH	5.23	1	6	SCL	1.9943	2.0192	0.0077	2.085	0.6004	2.4971	0.1482	0.1762	0.7471	0.1655	0.1773	0.1904	0.0646	1	0.3126	0.8611	1.1081	2.8881	0.6291	0.1916	3.277	1.0013	0.115	1.5596	1.318	0.3921	0.3592	0.2447	0.2712	0.2048	0.2898	0.3147	0.3777	0.3669	0.1746	0.2691	0.3624	1	2.887	0.2311	1.1398
	30	10	MN	DSH	4.6	4	8	SCL	0.1983	0.2554	0.0077	0.693	0.6004	1.1455	0.2898	0.1762	1.6472	0.1655	0.1773	3.9086	1.7272	0.5361	1.1943	4.2382	0.72	4.7689	11.9781	0.1916	1.8256	0.4952	0.115	1.4144	0.9511	7.946	8.5417	0.3182	3.1877	12.1938	28.7769	53.457	14.5821	41.7854	1.3246	0.79	1.9537	1	7.1457	0.2399	4.9496
	31	12	MN	DSH	4.14	3	5	SCL	0.7196	0.2554	3.0156	0.5666	0.6004	0.5648	0.1482	0.1762	0.3369	0.1655	1.402	5.2944	5.2386	0.8579	0.8186	2.2487	1	3.8926	4.0211	0.1916	3.2778	0.1375	0.115	2.8278	1.7688	2.3288	3.0038	0.4446	0.2712	0.2048	0.5144	0.6862	0.3777	0.3669	0.1746	0.2691	0.1149	1	1.2366	0.738	0.478
	32	9	MN	DSH	4.62	5	5	SCL	0.1983	0.2554	2.5544	1.2839	0.6004	0.1902	0.6545	0.1762	1.0057	0.1655	55.0558	0.1716	0.6131	0.7616	0.6659	2.9963	0.3834	1.5668	5.7004	0.4067	0.3443	91.7903	0.115	1.0199	4.2022	8.2257	5.3788	0.2447	0.9638	0.2048	1.6066	1.0489	0.3777	1.2396	1.4888	0.6289	0.5352	1	2.9259	0.2311	9.0251
	33	15	FS	DSH	2.96	3	4	SCL	0.9508	0.8266	4.2338	4.0897	0.6004	0.1855	0.1482	0.1762	2.4769	0.1655	0.1773	0.0832	0.0646	0.123	0.6763	14.8086	0.7743	6.27	20.6976	30.7045	0.8027	106.809	0.115	0.3032	9.3046	19.5321	14.891	0.2447	1.1095	0.2048	0.2898	0.9781	0.3777	0.6821	0.8806	0.621	1	1	1.448	0.2311	2.0747
	34	11	MN	Siamese	4.19	3	2	SCL	0.1983	0.2554	0.0077	0.3371	0.6004	0.1855	0.6109	0.1762	1.5378	0.1655	0.1773	0.0832	0.0646	0.9981	5.3015	4.818	1.2118	4.861	14.5976	0.1916	0.1264	1.3533	0.115	0.475	0.7454	3.2701	6.331	2.4865	7.5391	0.2048	0.4073	0.5826	0.3777	0.3669	2.4796	2.0675	1.9966	1	0.1825	3.9545	1.2485
	35	12	MN	DSH	7.64	9	9	SCL	5.6	5.5257	1.0808	12.2766	1.2751	18.2942	7.9709	1.6969	20.9933	47.2178	0.1773	4.3702	1.2375	9.6064	8.7118	1.7827	0.3834	3.7284	6.0523	0.1916	0.8863	138.652	0.115	2.0969	2.8207	2.6056	4.1141	4.4556	10.1561	3.2092	14.7665	20.9864	18.836	22.0761	3.3641	5.3157	9.1759	1	6.4061	6.584	18.4028
	36	10	MN	DSH	5	3	4	SCL	2.1848	0.9031	3.6209	7.8956	3.9491	18.8813	1.2486	1.2447	13.3199	0.1655	0.1773	0.5036	0.2228	4.0737	4.7006	3.9879	1.207	5.6223	12.8074	0.1916	0.5626	0.1602	0.115	2.0367	2.2659	2.7872	7.4717	1.5189	1.355	0.2048	0.2898	0.3147	0.3777	0.3669	0.1746	0.2691	0.1149	1	1	7.2199	0.7281
[truncated: 824 more columns]

## Sheet: OrigScale
Database	Cat number	Age	Sex	Breed	BW	BCS	FCEAI	Status	(3'-5')-adenylyladenosine*	(3'-5')-adenylyluridine	(N(1) + N(8))-acetylspermidine	1-(1-enyl-oleoyl)-GPE (P-18:1)*	1-(1-enyl-palmitoyl)-2-oleoyl-GPC (P-16:0/18:1)*	1-(1-enyl-palmitoyl)-GPE (P-16:0)*	1-(1-enyl-stearoyl)-2-arachidonoyl-GPE (P-18:0/20:4)*	1-(1-enyl-stearoyl)-2-linoleoyl-GPE (P-18:0/18:2)*	1-(1-enyl-stearoyl)-GPE (P-18:0)*	1,2,3-benzenetriol sulfate (2)	1,2-dilinolenoyl-galactosylglycerol (18:3/18:3)*	1,2-dilinoleoyl-digalactosylglycerol (18:2/18:2)*	1,2-dilinoleoyl-galactosylglycerol (18:2/18:2)*	1,2-dilinoleoyl-GPC (18:2/18:2)	1,2-dipalmitoyl-GPC (16:0/16:0)	10-heptadecenoate (17:1n7)	10-hydroxydecanoic acid	10-hydroxystearate	10-nonadecenoate (19:1n9)	11-ketoetiocholanolone sulfate	12,13-DiHOME	12-dehydrocholate	12-methyltridecanoate (i14:0)	13-HODE + 9-HODE	13-methylmyristate (i15:0)	15-methylpalmitate (i17:0)	17-methylstearate (i19:0)	1-arachidonoyl-GPE (20:4n6)*	1-arachidonylglycerol (20:4)	1-carboxyethylisoleucine	1-carboxyethylleucine	1-carboxyethylphenylalanine	1-carboxyethyltyrosine	1-carboxyethylvaline	1-dihomo-linolenylglycerol (20:3)	1-dihomo-linoleoylglycerol (20:2)	1-docosahexaenoylglycerol (22:6)	1H-quinolin-2-one	1-linolenoylglycerol (18:3)	1-linoleoyl-2-arachidonoyl-GPC (18:2/20:4n6)*	1-linoleoylglycerol (18:2)
CAS										3051-84-1												998-06-1	63-89-8	29743-97-3	1679-53-4		73033-09-7		263399-35-5	2458-08-4;2458-08-4	2724-57-4		2485-71-4		2724-59-6		35474-99-8									59-31-4	124151-74-2		2277-28-3
PUBCHEM									94231	112074					9547058				5282287		6535011	5288075	452110	5312435	74300	9561835	5312513		10236635	94235	520298	43013	151014	17903417	3083779	42607465	5282281									6038	53480978		5283469
KEGG																			C13871						C02774				C14829								C13857									C06415
HMDB															HMDB05779	HMDB11376						HMDB08138	HMDB00564	HMDB60038		HMDB37396	HMDB13622		HMDB04705	HMDB00400					HMDB37397	HMDB11517	HMDB11549								HMDB11587		HMDB11569	HMDB08147
	1	9	MN	DSH	4.43	5	0	healthy	63968	53206	1765999			78161			68923					174190	224396	50114828	61355	2111113344	15563546	38034	4850050	211453		32330500	378624256	57456160	2807245		182116		63675	63640		49346	217580	184256			3.77009e+06		33879944
	2	11	FS	DSH	3.87	5	0	healthy	96484	137803	28487180			100870	1164763	237833	619087	74091				806689	373079	6094594	256840	661491008	1489191		11105647	1116016	4.96474e+06	26483118	67997336	9412492	965172			44555	86812	113899	81217	59530					242334	54138	9064434
	3	7	MN	DSH	6.35	6	0	healthy	107787	105492		62408		135793	166699	105943	171211					476378	446916	6508852	68432	154194880	610946	129619	6966105	463550	14789518	22083120	114941368	7540384	861500				39300								296339		6045585
	4	3	MN	DSH	4.75	5	0	healthy	186243	179794	13883617			73810			90375	58558		329465	535259	665709	152139	5071194	135063	193729696	569811		23182750	522048	4779097	43057344	36629060	3.16706e+06	495559				31032	37478									6838235
	5	9	MN	Siamese Mix	5.8	5	0	healthy	155772	196097	2193514	84578		136984		40690	242902			823133	531801	1230415	278381	6096947	98570	212022704	402260		12355497	10033398	13065387	20825634	59180120	2605423	271030												255677		3036612
	6	8	MN	DSH	6.47	9	0	healthy			12464185	79291		283269	354660		400113	131286		2204670	989318	5643667	492659	13040266	105815	1164691968	2264981	35785	6818491	12110178	9691539	45471628	112963032	4619924	372964	143553					63993			93455			680564		13748982
	7	12	MN	DSH	5.89	7	0	healthy	195108	244746	14299085			75775	322594		349987					215358	279026	3472990	92617	241523120	490728		9577837	405449	3192030	22253004	27018568	5146271	418447				56232	88385		36890							3999946
	8	10	FS	DSH	7.95	9	0	healthy	433583	676062	2440216	152161	144833	272791	2269241	1199837	2364537			494036	377489	2631807	2530676	21758342		633645440	4739108	243691	4900792	53174436	9263671	13050301	98506144	17719148	2646211		136209	37100	25688	26853	102947	134205	230327	248258			543386	217607	19907518
	9	8	FS	DSH	4.6	6	0	healthy			1711359			237701								156981	144327	4223210		92144552	844493	6190381	4669957	300556	4005877	17758912	31486058	5342784	706284				27442					84783			77887		3564620
	10	8	MN	DSH	5.33	5	0	healthy	37052		4234535			105796	319245		163203					588712	416261	3783734	112287	123712328	619979		15751223	210915	4572014	38966348	47589680	5182340	472068				40807									52322	5192726
	11	12	MN	DSH	5.7	5	0	healthy	61839	67969	9914629	195978		287664			228802	16992		68465		295245	122221	32972864	117657	3390705664	3.72888e+06	1079313	13999218	731751		48413936	78293240	12812352	560773				68203	37856	74895								1766073
	12	8	MN	DSH	6.3	6	0	healthy							363731	115143	328783				40800	251754	603126	5.44304e+06	428732	265912880	677907		8518544	319161	2811485	70199272	32294076	3726614	378714				24253	40698									5982050
	13	15	FS	DSH	5.16	6	0	healthy			1161141				86986		112111					1186972	319943	20737736		732355776	2.01595e+06	725489	4390594		8.09401e+06	29754662	157769856	13372052	667976		188852		215813	217138		65916	300464	361837	186383		2273127		73159888
	14	8	FS	DSH	4.36	5	0	healthy	143253	220299	706833	193405		439201	98523		664360					2209586	725745	12560583	74099	246499920	2376599	43462	7408839	10734774	5512705	24404944	67077848	12768067	1527082			28867	38472	32948	108196	61244					2564305		60108768
	15	13	FS	DMH	3.06	5	4	IBD	137728	140778	4017085	309929	119956	460645	647927	69262	1010155	1008965				467306		4962374	147954	626455040	790555	34336	48589192	329479840	6526255	55024340	43341964	2957324	317797			86479	61504	38571	459575	153619					252809		2365108
	16	7	MN	DSH	2.88	3	6	IBD	294209	310148	6430281				47799		445366		239908	1092627	1769408	7.74609e+06	1221331	17604626		694000832	4611478	914165	10661118	8778694		73493008	56576652	11211977	983128		348974						334426	573209	302189		4040237		91724152
	17	6	FS	DSH	4.6	5	10	IBD							82475		149877						249946	64681612		1811409664	19231032	67430	3965709	1175105		14927658	680316608	142601696	9038322		287964		52993	45256		84815	343643				951538		13047266
	18	16	FS	Mix	4.8	7	6	IBD	796153	1150892	27344840	463660	140888	1955112	1072576	131590	6993612			1645021	726935	1545129	11688335	109090968	50662	3716224768	42327628	748745	2082504	12846935		53317052	70768608	18541224	1.94431e+06	3628483	6579271	113626	210683	228183	90514	538547	2803856	1585072	97231		550871	3152619	37187728
	19	13	MN	DSH	5.41	4	11	IBD			168124	109862			165796		169029					567278	262507	32391766	60486	1296602752	2822485		11932761	1286454		26950818	318266112	49195824	1511390					41513							288677		5390296
	20	6	MN	DSH	4.6	5	3	IBD	670242	861663	16224591	269424		788975			208579	31526		780190		358526		20959802	56047	3400963328	2350569	544443	11532506	192680		71699712	82064352	5944895	674393				44640	54839					31968		368831		7595935
	21	2	MN	DSH	4.61	4	6	IBD		135297	3.62061e+06	127466		182382	2393017	814672	1.91661e+06	911449		85053		2945316	1039838	2589484	132791	458825600	604731	39124	45626028	11315421	750243	139272880	1250155	2137382	378399			3177225	6264505	5003117	4881723	12510094						810117	1877376
	22	2	FS	DMH	3.44	4	10	IBD	301390	326993	23718472	185570		411466	533746	92265	500066			148558	198702	843988	906918	9000077		1035930240	1399478	228716	6731218	850852	7509690	36537896	79441392	6141858	444148	114219	94641	23190	62472	168393		37482						397122	7155147
	23	7	MN	DLH	2.49	3	8	IBD	1927772	2029107	54123116	5206712	3018068	4671107	11670272	7141477	48480860			130753		2568518	9738447	543003648	135041	13820647424	281945120		6755076	70132904		85207824	538258752	168597136	40314000	301696	1864426		175323	81833		87001	2.05445e+06	3631395				832192	18843622
	24	8	MN	DLH	4.99	3	8	IBD	72144	71244	8292333	200052								101705	155418	732156	61265	161742496	73198	7785085952	59938816		8418018	765096		77993984	189696304	212972000	14170717		620994		20288	34221		41967	2071432	436857	158072		6266700		148429456
	25	10	MN	DSH	4.9	4	5	IBD	76551		8516505	1234740		505114			823827	2536395				205987	108233	22253650	508519	1354630912	1585639		38836284	11390540	11524317	69552112	91125880	4495403	582400												281851		2421978
	26	12	MN	DSH	5.24	6	10	SCL							290839	223904	801079	254669				1792002	316636	3600540	83805	319849088	1118736		22687536	40715744		66348012	3549615	3121656	594061		229588	2794902	5250689	4576176	2500752	8049705		84811	210384		946974	77458	16340801
	27	14	FS	DSH	3.62	5	3	SCL	131018	110196	1906622	438031					169689			1688658	1029194	345945	527202	35005100	67201	2593274624	4.81804e+06	2342433	14260527	7217181		62126864	19842780	5213611	410590			112860	108962	78357	40871	405806						345177	2237500
	28	15	FS	DSH	2.86	4	5	SCL			27677048	64275					124666							17032398	150611	3503098880	1547459		5274953	191056	7.26285e+06	58698964	108138096	8289564	562141												123753		2180815
	29	11	MN	DLH	5.23	1	6	SCL	285693	420639	73546	489422		840592			303107			156738		654277	130022	17857272	114780	4316825088	2023903		27585568	1118930		78789144	104702432	3914169	346733										100794		4886782		17178652
	30	10	MN	DSH	4.6	4	8	SCL				162681		385589	93483		668256			3217288	1090049	350726	496816	87891192	74580	7127979008	38538096		15367718	553360		71450712	75554920	79312288	8244222	95985	1112433	1380860	1815061	3314042	1577729	3589704	665475	248881	543401		12095656	52200	74597440
	31	12	MN	DSH	4.14	3	5	SCL	103092		28884402	132999		190126			136660		562409	4358016	3306060	561301	340540	46633916	103586	5818217472	12937293		27592324	153630		142856576	140519408	23244922	2899215	134128			32442	42543							2.09326e+06	160602	7204361
	32	9	MN	DSH	4.62	5	5	SCL			24466788	301375		64024	211142		408013		22086084	141235	386955	498313	277023	62136020		2341921536	18340312	72863	2898225	102573184		51521596	333824800	82103968	5191445		336356		101331	65029		106494	748011	198126	148866		4952751		136020240
	33	15	FS	DSH	2.96	3	4	SCL	136200	172202	40551856	960013					1004833					80481	281339	307096576	80210	9371625472	66591944	5501243	6757204	119355784		15315354	739172352	194957856	14372414		387175		18280	60639		58596	442435	195656	278133		2450999		31268304
	34	11	MN	Siamese	4.19	3	2	SCL	28400			79119			197073		623885					653037	2205379	99914672	125525	7265736704	46966048		1063831	1512238		23997516	59217504	32640200	6110525	750162	2630941		25691	36116			1245770	651372	555319		308925	860537	18816580
	35	12	MN	DSH	7.64	9	9	SCL	802220	1151093	10352042	2881786	254775	6158307	2571366	391766	8516701	4848726		3597228	781010	6285224	3624021	36968372		5572747264	19472344		7460797	154940112		105933968	224077712	26007444	3970768	1.34424e+06	3544217	363417	931373	1301040	2037982	1.89651e+06	1690140	1674739	2552124		10843665	1432727	277355296
	36	10	MN	DSH	5	3	4	SCL	312984	188127	34681616	1853408	789042	6355937	402793	287354	5403720			414491	140638	2.66536e+06	1955425	82699024	125028	8403652096	41206072		4735567	179056		102889080	180003408	27820572	7211495	458254	472851			19512							1692708	1571093	10972981
[truncated: 825 more columns]
